# Supplementary material for: Assessing the Comparability of Degradation Profiles Between Biosimilar and Originator Anti-VEGF Monoclonal Antibodies Under Thermal Stress
Source: Pharmaceuticals (Basel). 2025 Aug 26;18(9):1267. doi: 10.3390/ph18091267 (PMC12472202; doi:10.3390/ph18091267)
Supplement: Supplementary file 1 [file pharmaceuticals-18-01267-s001.zip]

Archive with 1 entries (1 files):
- pharmaceuticals-3791479-supplementary.pdf
